# Supplementary material for: Can Quality of Life Assessments Differentiate Heterogeneous Cancer Patients?
Source: PLoS One. 2014 Jun 11;9(6):e99445. doi: 10.1371/journal.pone.0099445 (PMC4053440; doi:10.1371/journal.pone.0099445)
Supplement: File S1 — Contains the files: Table S1- Mean, median and standard deviations of QoL attributes for EORTC general population (7802), newly diagnosed (3775) and recurrent disease (4711) patients. Table S2- Mean, median and standard deviation of QoL attributes of patients with respect to Mortality < = 3-months Vs >3-months. Table S3- Mean, median and standard deviation of QoL attributes of patients with respect to Stage 1&2 vs 3&4. Table S4- Mean, median and standard deviation of QoL attributes of patients with respect to Comorbidities <3 vs > = 3. Table S5- Mean, median and standard deviation of QoL attributes of patients with respect to Gender and class of case. Table S6- Mean, median and standard deviation of QoL attributes of patients with respect to median Age and class of case. Table S7- Comparison of mean scores between EORTC published general population and newly diagnosed patients with early stage disease. Table S8- Confidence intervals of Patient sub-groups by Site of Origin. Table S9- Confidence intervals for EORTC General Population compared with newly diagnosed and recurrent patients. Table S10- QoL scale scores and differences between patient sub-groups by site of origin. Table S11- Summary of sub-group comparisons within population, disease severity and demographic characteristics. (ZIP) [file pone.0099445.s001.zip]

Archive with 11 entries (11 files):
- Table S5.docx
- Table S4.docx
- Table S3.docx
- Table S2.docx
- Table S1.docx
- Table S11.docx
- Table S10.docx
- Table S9.docx
- Table S8.docx
- Table S7.docx
- Table S6.docx
